# Supplementary material for: Accumulation of Glycogen and Upregulation of LEA-1 in C. elegans daf-2(e1370) Support Stress Resistance, Not Longevity
Source: Cells. 2022 Jan 12;11(2):245. doi: 10.3390/cells11020245 (PMC8773926; doi:10.3390/cells11020245)
Supplement: Supplementary file 1 [file cells-11-00245-s001.zip]

Archive with 1 entries (1 files):
- cells-1515670-supplementary.pdf
